# Supplementary material for: Overcoming the Drawbacks of Sulpiride by Means of New Crystal Forms
Source: Pharmaceutics. 2022 Aug 23;14(9):1754. doi: 10.3390/pharmaceutics14091754 (PMC9501926; doi:10.3390/pharmaceutics14091754)
Supplement: Supplementary file 1 [file pharmaceutics-14-01754-s001.zip]

Archive with 1 entries (1 files):
- pharmaceutics-1841057-supplementary.pdf
